# Supplementary material for: Nitrogen Removal Characteristics and Application by a Novel Cold-Resistant Bacterium
Source: Microorganisms. 2026 Jul 13;14(7):1529. doi: 10.3390/microorganisms14071529 (PMC13414396; doi:10.3390/microorganisms14071529)
Supplement: Supplementary file 1 [file microorganisms-14-01529-s001.zip]

Archive with 1 entries (1 files):
- microorganisms-4408452-supplementary-final.pdf
